# Supplementary material for: Milk Casein Inhibits Effect of Black Tea Galloylated Theaflavins to Inactivate SARS-CoV-2 In Vitro
Source: Bioengineering (Basel). 2023 Sep 9;10(9):1068. doi: 10.3390/bioengineering10091068 (PMC10526027; doi:10.3390/bioengineering10091068)
Supplement: Supplementary file 1 [file bioengineering-10-01068-s001.zip]

Archive with 1 entries (1 files):
- bioengineering-2592850-supplementary.pdf
